# Supplementary material for: A Targeted Proteomics Approach for Screening Serum Biomarkers Observed in the Early Stage of Type I Endometrial Cancer
Source: Biomedicines. 2022 Aug 2;10(8):1857. doi: 10.3390/biomedicines10081857 (PMC9405144; doi:10.3390/biomedicines10081857)
Supplement: Supplementary file 1 [file biomedicines-10-01857-s001.zip]

Archive with 1 entries (1 files):
- biomedicines-1806403-supplementary.xlsx
