# Supplementary material for: A Targeted Proteomics Approach for Screening Serum Biomarkers Observed in the Early Stage of Type I Endometrial Cancer
Source: Biomedicines. 2022 Aug 2;10(8):1857. doi: 10.3390/biomedicines10081857 (PMC9405144; doi:10.3390/biomedicines10081857)
Supplement: Supplementary file 1 [file biomedicines-10-01857-s001.zip › biomedicines-1806403-supplementary.xlsx]

## Sheet: ENDOMETRIAL CANCER table S1
Pos ID	Diagnosis	Tumor stage	Risk group
199	endometroid adenocarcinoma G1	IA	Low
200	endometroid adenocarcinoma G1	IB	Intermediate
189	endometroid adenocarcinoma (G3)	IB	High-Intermediate
190	endometroid adenocarcinoma G1	IA	Low
183	endometroid adenocarcinoma G1	IA	Low
181	endometroid adenocarcinoma G1	IB	Intermediate
175	endometroid endometrioide G1	IA	Low
170	endometroid endometrioide G2	IA	Low
171	endometroid endometrioide G2	IB	Intermediate
172	endometroidendometrioide G2	IB	Intermediate
173	endometroid endometrioide G3	IA	Intermediate
164	endometroid adenocarcinoma G1	IB	Intermediate
165	endometroid adenocarcinoma G2	IA	Low
166	endometroid adenocarcinoma G1	IA	Low
167	endometroid endometrioide G1	IA	Low
168	endometroid adenocarcinoma G3	IA	Intermediate
157	endometroid endometrioide G2	IA	Low
158	endometroid endometrioide G2	IB	Intermediate
160	endometroid endometrioide G2	IB	Intermediate
151	endometroid adenocarcinoma G1	IA	Low
152	endometroid endometrioide G1	IB	Intermediate
153	endometroid adenocarcinoma G2	IB	Intermediate
154	endometroid adenocarcinoma G1	IA	Low
155	endometroid adenocarcinoma G3	IB	High-Intermediate
147	endometroid adenocarcinoma G2	IA	Low
148	endometroid adenocarcinoma G1	IB	Intermediate
149	endometroid adenocarcinoma G1	IB	Intermediate
135	endometroid adenocarcinoma G3	IB	High-Intermediate
138	endometroid adenocarcinoma G2	IB	Intermediate
139	endometroid adenocarcinoma G1	IB	Intermediate
140	endometroid adenocarcinoma G3	IA	Intermediate
141	endometroid adenocarcinoma G2	IB	Intermediate
112	endometroid adenocarcinoma (G2)	IB	Intermediate
130	endometroid adenocarcinoma (G1)	IA	Low
131	endometroid adenocarcinoma (G2)	IA	Low
132	endometroid adenocarcinoma (G1)	IA	Low
133	endometroid adenocarcinoma (G2)	IB	Intermediate
114	endometroid adenocarcinoma (G2)	IB	Intermediate
127	endometroid adenocarcinoma (G1)	IA	Low
128	endometroid adenocarcinoma (G1)	IA	Low
123	endometroid adenocarcinoma (G1)	IB	Intermediate
124	endometroid adenocarcinoma (G2)	IB	Intermediate
121	endometroid adenocarcinoma (G3)	IB	High-Intermediate
120	endometroid adenocarcinoma (G2)	IB	Intermediate

## Sheet: ONCOLOGY III table S2
List of proteins of 92 human proteins of Olink Target 96 oncology III
suplemment table 2
5'-nucleotidase (NT5E)
';
A disintegrin and metalloproteinase with thrombospondin motifs 15 (ADAMTS15)
';
Alpha-taxilin (TXLNA)
';
Amphiregulin (AREG)
';
Annexin A1 (ANXA1)
';
C-X-C motif chemokine 13 (CXCL13)
';
C-X-C motif chemokine 17 (CXCL17)
';
C-type lectin domain family 4 member K (CD207)
';
CCN family member 1 (CCN1)
';
CCN family member 4 (CCN4)
';
CD160 antigen (CD160)
';
CD27 antigen (CD27)
';
CD48 antigen (CD48)
';
CD70 antigen (CD70)
';
Carbonic anhydrase 9 (CA9)
';
Carboxypeptidase E (CPE)
';
Carcinoembryonic antigen-related cell adhesion molecule 1 (CEACAM1)
';
Carcinoembryonic antigen-related cell adhesion molecule 5 (CEACAM5)
';
Cathepsin L2 (CTSV)
';
Cornulin (CRNN)
';
Cyclin-dependent kinase inhibitor 1 (CDKN1A)
';
Delta-like protein 1 (DLL1)
';
Disintegrin and metalloproteinase domain-containing protein 8 (ADAM8)
';
Endothelial cell-specific molecule 1 (ESM1)
';
Ephrin type-A receptor 2 (EPHA2)
';
FAS-associated death domain protein (FADD)
';
Fc receptor-like B (FCRLB)
';
Fibroblast growth factor-binding protein 1 (FGFBP1)
';
Folate receptor alpha (FOLR1)
';
Folate receptor gamma (FOLR3)
';
Furin (FURIN)
';
Galectin-1 (LGALS1)
';
Glypican-1 (GPC1)
';
Granzyme B (GZMB)
';
Granzyme H (GZMH)
';
Hepatocyte growth factor (HGF)
';
ICOS ligand (ICOSLG)
';
Insulin-like growth factor 1 receptor (IGF1R)
';
Integrin alpha-V (ITGAV)
';
Integrin beta-5 (ITGB5)
';
Interferon gamma receptor 1 (IFNGR1)
';
Interleukin-6 (IL6)
';
Kallikrein-11 (KLK11)
';
Kallikrein-13 (KLK13)
';
Kallikrein-14 (KLK14)
';
Kallikrein-8 (KLK8)
';
Kit ligand (KITLG)
';
Ly6/PLAUR domain-containing protein 3 (LYPD3)
';
MHC class I polypeptide-related sequence A/MHC class I polypeptide-related sequence B (MICA/MICB)
';
Melanoma-derived growth regulatory protein (MIA)
';
Mesothelin (MSLN)
';
Methionine aminopeptidase 2 (METAP2)
';
Midkine (MDK)
';
Mothers against decapentaplegic homolog 5 (SMAD5)
';
Mucin-16 (MUC16)
';
Nectin-4 (NECTIN4)
';
Pancreatic prohormone (PPY)
';
Podocalyxin (PODXL)
';
Pro-epidermal growth factor (EGF)
';
Protein S100-A11 (S100A11)
';
Protein S100-A4 (S100A4)
';
Proto-oncogene tyrosine-protein kinase receptor Ret (RET)
';
Protransforming growth factor alpha (TGFA)
';
R-spondin-3 (RSPO3)
';
Receptor tyrosine-protein kinase erbB-2 (ERBB2)
';
Receptor tyrosine-protein kinase erbB-3 (ERBB3)
';
Receptor tyrosine-protein kinase erbB-4 (ERBB4)
';
SPARC (SPARC)
';
Secretory carrier-associated membrane protein 3 (SCAMP3)
';
Seizure 6-like protein (SEZ6L)
';
Syndecan-1 (SDC1)
';
T-cell leukemia/lymphoma protein 1A (TCL1A)
';
T-lymphocyte surface antigen Ly-9 (LY9)
';
TGF-beta receptor type-2 (TGFBR2)
';
Tissue factor pathway inhibitor 2 (TFPI2)
';
Toll-like receptor 3 (TLR3)
';
Transmembrane glycoprotein NMB (GPNMB)
';
Tumor necrosis factor ligand superfamily member 10 (TNFSF10)
';
Tumor necrosis factor ligand superfamily member 13 (TNFSF13)
';
Tumor necrosis factor ligand superfamily member 6 (FASLG)
';
Tumor necrosis factor receptor superfamily member 19 (TNFRSF19)
';
Tumor necrosis factor receptor superfamily member 4 (TNFRSF4)
';
Tumor necrosis factor receptor superfamily member 6B (TNFRSF6B)
';
Tyrosine-protein kinase ABL1 (ABL1)
';
Tyrosine-protein kinase Lyn (LYN)
';
Vascular endothelial growth factor A (VEGFA)
';
Vascular endothelial growth factor receptor 2 (KDR)
';
Vascular endothelial growth factor receptor 3 (FLT4)
';
Vimentin (VIM)
';
WAP four-disulfide core domain protein 2 (WFDC2)
';
Wnt inhibitory factor 1 (WIF1)
';
Xaa-Pro aminopeptidase 2 (XPNPEP2)

## Sheet: immuno-oncologic table S3
List of proteins of 92 human proteins of Olink Target 96 Immuno-Oncology Panels
suplemment table 3
';
Adenosine deaminase (ADA)
';
Adhesion G-protein coupled receptor G1 (ADGRG1)
';
Angiopoietin-1 (ANGPT1)
';
Angiopoietin-1 receptor (TEK)
';
Angiopoietin-2 (ANGPT2)
';
Arginase-1 (ARG1)
';
C-C motif chemokine 13 (CCL13)
';
C-C motif chemokine 17 (CCL17)
';
C-C motif chemokine 19 (CCL19)
';
C-C motif chemokine 2 (CCL2)
';
C-C motif chemokine 20 (CCL20)
';
C-C motif chemokine 23 (CCL23)
';
C-C motif chemokine 3 (CCL3)
';
C-C motif chemokine 4 (CCL4)
';
C-C motif chemokine 7 (CCL7)
';
C-C motif chemokine 8 (CCL8)
';
C-X-C motif chemokine 10 (CXCL10)
';
C-X-C motif chemokine 11 (CXCL11)
';
C-X-C motif chemokine 13 (CXCL13)
';
C-X-C motif chemokine 5 (CXCL5)
';
C-X-C motif chemokine 9 (CXCL9)
';
CD27 antigen (CD27)
';
CD40 ligand (CD40LG)
';
CD70 antigen (CD70)
';
CD83 antigen (CD83)
';
Carbonic anhydrase 9 (CA9)
';
Caspase-8 (CASP8)
';
Cytotoxic and regulatory T-cell molecule (CRTAM)
';
Decorin (DCN)
';
Fibroblast growth factor 2 (FGF2)
';
Fractalkine (CX3CL1)
';
Galectin-1 (LGALS1)
';
Galectin-9 (LGALS9)
';
Granzyme A (GZMA)
';
Granzyme B (GZMB)
';
Granzyme H (GZMH)
';
Growth-regulated alpha protein (CXCL1)
';
Heme oxygenase 1 (HMOX1)
';
Hepatocyte growth factor (HGF)
';
ICOS ligand (ICOSLG)
';
Interferon gamma (IFNG)
';
Interleukin-1 alpha (IL1A)
';
Interleukin-10 (IL10)
';
Interleukin-12 (IL12A/IL12B)
';
Interleukin-12 receptor subunit beta-1 (IL12RB1)
';
Interleukin-13 (IL13)
';
Interleukin-15 (IL15)
';
Interleukin-18 (IL18)
';
Interleukin-2 (IL2)
';
Interleukin-33 (IL33)
';
Interleukin-4 (IL4)
';
Interleukin-5 (IL5)
';
Interleukin-6 (IL6)
';
Interleukin-7 (IL7)
';
Interleukin-8 (CXCL8)
';
Killer cell immunoglobulin-like receptor 3DL1 (KIR3DL1)
';
Lymphocyte activation gene 3 protein (LAG3)
';
Lysosome-associated membrane glycoprotein 3 (LAMP3)
';
MHC class I polypeptide-related sequence A/MHC class I polypeptide-related sequence B (MICA/MICB)
';
Macrophage colony-stimulating factor 1 (CSF1)
';
Macrophage metalloelastase (MMP12)
';
Matrilysin (MMP7)
';
Mucin-16 (MUC16)
';
Natural cytotoxicity triggering receptor 1 (NCR1)
';
Natural killer cell receptor 2B4 (CD244)
';
Natural killer cells antigen CD94 (KLRD1)
';
Nitric oxide synthase, endothelial (NOS3)
';
Placenta growth factor (PGF)
';
Platelet-derived growth factor subunit B (PDGFB)
';
Pleiotrophin (PTN)
';
Pro-epidermal growth factor (EGF)
';
Programmed cell death 1 ligand 1 (CD274)
';
Programmed cell death 1 ligand 2 (PDCD1LG2)
';
Programmed cell death protein 1 (PDCD1)
';
Stromal cell-derived factor 1 (CXCL12)
';
T-cell surface glycoprotein CD4 (CD4)
';
T-cell surface glycoprotein CD5 (CD5)
';
T-cell surface glycoprotein CD8 alpha chain (CD8A)
';
T-cell-specific surface glycoprotein CD28 (CD28)
';
Transforming growth factor beta-1 proprotein (TGFB1)
';
Tumor necrosis factor (TNF)
';
Tumor necrosis factor ligand superfamily member 10 (TNFSF10)
';
Tumor necrosis factor ligand superfamily member 12 (TNFSF12)
';
Tumor necrosis factor ligand superfamily member 14 (TNFSF14)
';
Tumor necrosis factor ligand superfamily member 6 (FASLG)
';
Tumor necrosis factor receptor superfamily member 12A (TNFRSF12A)
';
Tumor necrosis factor receptor superfamily member 21 (TNFRSF21)
';
Tumor necrosis factor receptor superfamily member 4 (TNFRSF4)
';
Tumor necrosis factor receptor superfamily member 5 (CD40)
';
Tumor necrosis factor receptor superfamily member 9 (TNFRSF9)
';
Vascular endothelial growth factor A (VEGFA)
';
Vascular endothelial growth factor receptor 2 (KDR)
